# Supplementary material for: Genomic Characterization of Parengyodontium torokii sp. nov., a Biofilm-Forming Fungus Isolated from Mars 2020 Assembly Facility
Source: J Fungi (Basel). 2022 Jan 9;8(1):66. doi: 10.3390/jof8010066 (PMC8778116; doi:10.3390/jof8010066)
Supplement: Supplementary file 1 [file jof-08-00066-s001.zip]

Archive with 1 entries (1 files):
- jof-1493606-supplementary.pdf
